# Supplementary material for: Deletion of the moeA gene in Flavobacterium IR1 drives structural color shift from green to blue and alters polysaccharide metabolism
Source: eLife. 2026 Jan 2;14:RP105029. doi: 10.7554/eLife.105029 (PMC12758843; doi:10.7554/eLife.105029)
Supplement: Figure 1—source data 1. [file elife-105029-fig1-data1.txt]

Selected strains: 
Enterobacter cloacae HM20		0.349	Normal
Locus 10: moeA: 98366-99598 / moaE: 173808-173356 / moaD: 174055-173810 / moaC: 174533-174048 / moaA: 176063-175074
Locus 17: mobA: 121257-121841

Flavobacterium iridescence species 1 (IR1)	0.689	Complement	
Locus 856: moeA: 32638-31466 / mobA: 31204-30638 / sumT: 30632-29841 / moaD: 29841-29604 / moeZ: 29594-28521 / moaE: 28314-27883 / moaC2: 27867-26953 / moaA: 26963-25959

F. johnsoniae UW101			0.823	Complement
moeA: 5613610-5612438 / mobA: 5611299-5610727 / sumT: 5610721-5609933 / moaD: 5609930-5609691 / moeZ: 5609655-5608618 / moaE: 5608433-5608002 / moaC2: 5608002-5607088 / moaA: 5607101-5606094

Marinobacter algicola HM30		0.784	Normal
Locus 4: moaE: 17695-18138 / moaC2: 18139-19035 / moaA: 19028-20020 / moeA: 20020-21186 / mobA: 172304-171717
Locus 7: moeA: 8908-10089 / moaC2: 10414-11325 
Locus 13: moeZ: 19634-17955

Cellulophaga lytica HI1			0.997	Normal
sumT: 796012-796782 / moaE: 1712572-1712129 / moaC2: 1712126-1711898 / sumT: 2177928-2178710 / moaD: 3184414-3184659 / moaA: 3184685-3185668 / mobA: 3185702-3186304 / moeZ: 3186314-3187378 / moeA: 3187379-3188578

F. degerlachei DSM15718			0.202	Normal
Locus 30: sumT: 51554-50760

F. succinicans DD5b			0.112	Normal
Locus 46: sumT: 373085-373903

Zobellia galactinovorans DSM1208		0.607	Normal
Locus 1: moeA: 3717908-3719089 / moaE: 3719535-37199775 / moaD: 4313511-4313753 / moaE: 4313763-4314173 / moaA: 4314336-4315235 / moaC: 4315240-4315713 / mobA: 4315697-4316293 / moeZ: 4316290-4317363 / / moeA: 43377556-4336366 /
