# Supplementary material for: Deletion of the moeA gene in Flavobacterium IR1 drives structural color shift from green to blue and alters polysaccharide metabolism
Source: eLife. 2026 Jan 2;14:RP105029. doi: 10.7554/eLife.105029 (PMC12758843; doi:10.7554/eLife.105029)
Supplement: Figure 1—source data 2. [file elife-105029-fig1-data2.csv]

Gene	Annotation	Number_pos_present_in	Number_neg_present_in	Number_pos_not_present_in	Number_neg_not_present_in	Sensitivity	Specificity	Odds_ratio	Naive_p	Bonferroni_p	Benjamini_H_p	Max_Pairwise_comparisons	Max_supporting_pairs	Max_opposing_pairs	Best_pairwise_comp_p	Worst_pairwise_comp_p	Empirical_p	No. isolates	No. sequences	Avg sequences per isolate	Genome Fragment	Order within Fragment	Accessory Fragment	Accessory Order with Fragment	QC	Min group size nuc	Max group size nuc	Avg group size nuc	18	ACAM48	CAM030	CECT7946	CGMCC1.8863	CL8139	DAU203	DD5b	DSM1208	DSM12212	DSM15343	DSM15361	DSM15365	DSM15718	DSM16505T	DSM18103	DSM18293	DSM18841	DSM18842	DSM19866	DSM2041
moaE	Molybdopterin synthase catalytic subunit	87	12	0	18	100	60	inf	1.30E-13	3.87E-09	1.29E-09	5	5	0	0.0625	0.0625	0.02997003	100	103	1.03	136	9675	265	3790		410	470	437	18_02897	ACAM48_01682 ACAM48_01586			CGMCC1.8863_03159	CL8139_00906	DAU203_01682		DSM1208_03104 DSM1208_03531				DSM15365_02029		DSM16505T_00635	DSM18103_01055	DSM18293_01122	DSM18841_00507	DSM18842_00722	DSM19866_04611	DSM2041_05157
moaC2	Cyclic pyranopterin monophosphate synthase 2	87	12	0	18	100	60	inf	1.30E-13	3.87E-09	1.29E-09	5	5	0	0.0625	0.0625	0.021978022	100	129	1.29	136	9688				425	914	540	18_02218	ACAM48_01681 ACAM48_01585			CGMCC1.8863_03160	CL8139_00905	DAU203_01681		DSM1208_03533				DSM15365_02030		DSM16505T_00572	DSM18103_00981	DSM18293_01121	DSM18841_00424	DSM18842_00805	DSM19866_04609	DSM2041_05158 DSM2041_03659
moeA	Molybdopterin molybdenumtransferase	87	12	0	18	100	60	inf	1.30E-13	3.87E-09	1.29E-09	5	5	0	0.0625	0.0625	0.015984016	100	121	1.21	136	9664				1166	1292	1207	18_02222 18_02895	ACAM48_01687			CGMCC1.8863_00326	CL8139_00649	DAU203_02982		DSM1208_03558 DSM1208_03102				DSM15365_02024		DSM16505T_00574	DSM18103_00983	DSM18293_01128	DSM18841_00425	DSM18842_00803	DSM19866_04605	DSM2041_05153
moaA	GTP 3',8-cyclase	87	15	0	15	100	50	inf	4.91E-11	1.46E-06	2.92E-07	5	5	0	0.0625	0.0625	0.007992008	103	132	1.29	136	9685				221	2240	1025	18_02217	ACAM48_01688		CECT7946_00213	CGMCC1.8863_00329	CL8139_00646	DAU203_02979	DD5b_02467	DSM1208_03532				DSM15365_02031	DSM15718_00701	DSM16505T_00576	DSM18103_00984	DSM18293_01120	DSM18841_00426	DSM18842_00802	DSM19866_04610 DSM19866_01561	DSM2041_05159
sumT	Uroporphyrinogen-III C-methyltransferase	87	19	0	11	100	36.66666667	inf	6.30E-08	0.001873598	6.94E-05	5	5	0	0.0625	0.0625	0.001998002	107	175	1.64	136	25699				710	1886	845	18_00933 18_01663	ACAM48_00505 ACAM48_01966		CECT7946_02678	CGMCC1.8863_01293	CL8139_00265 CL8139_03296	DAU203_00821 DAU203_02094	DD5b_01807	DSM1208_01587 DSM1208_00814				DSM15365_00622	DSM15718_02150	DSM16505T_01654	DSM18103_02909 DSM18103_02413 DSM18103_02407 DSM18103_02411	DSM18293_00592 DSM18293_01125	DSM18841_03130	DSM18842_03149	DSM19866_02412 DSM19866_02290	DSM2041_04246
moeZ	Probable adenylyltransferase/sulfurtransferase MoeZ	87	21	0	9	100	30	inf	1.73E-06	0.05155072	0.000818265	4	4	0	0.125	0.125	0.006993007	109	178	1.64	136	9699				275	1679	924	18_02220	ACAM48_00760 ACAM48_01683 ACAM48_01587			CGMCC1.8863_00327	CL8139_00648	DAU203_02981	DD5b_00091	DSM1208_03535		DSM15343_02338	DSM15361_00912	DSM15365_02028	DSM15718_00079 DSM15718_00941	DSM16505T_01274 DSM16505T_00970	DSM18103_01847 DSM18103_02605 DSM18103_01845	DSM18293_01123 DSM18293_00684 DSM18293_01897	DSM18841_01208 DSM18841_01287	DSM18842_00099 DSM18842_03163	DSM19866_04607	DSM2041_00609
moaD	Molybdopterin synthase sulfur carrier subunit	61	6	26	24	70.11494253	80	9.384615385	2.96E-06	0.088165176	0.001277756	7	6	2	0.125	0.453125	0.34375	67	67	1	136	9681	265	3787		233	287	245	18_02216				CGMCC1.8863_00330	CL8139_00645	DAU203_02978		DSM1208_03530						DSM16505T_00649	DSM18103_01073		DSM18841_00520	DSM18842_00706	DSM19866_04612
mobA	Molybdenum cofactor guanylyltransferase	71	11	16	19	81.6091954	63.33333333	7.664772727	1.22E-05	0.363564135	0.003366335	7	6	1	0.125	0.125	0.086913087	83	98	1.19	136	9691	265	9072		233	1178	605	18_02219	ACAM48_01685 ACAM48_01684			CGMCC1.8863_00328	CL8139_00647	DAU203_02980		DSM1208_03534				DSM15365_02027		DSM16505T_00571	DSM18103_00980	DSM18293_01126 DSM18293_01124	DSM18841_00423	DSM18842_00806	DSM19866_04608	DSM2041_05155 DSM2041_05156
StructuralColour	-																												1	0	0	0	1	1	1	1	0	0	0	0	0	1	0	1	1	1	1	1	0
[truncated: 96 more columns]
