# Supplementary material for: Deletion of the moeA gene in Flavobacterium IR1 drives structural color shift from green to blue and alters polysaccharide metabolism
Source: eLife. 2026 Jan 2;14:RP105029. doi: 10.7554/eLife.105029 (PMC12758843; doi:10.7554/eLife.105029)
Supplement: Figure 5—source data 1. [file elife-105029-fig5-data1.zip]

Archive with 1 entries (1 files):
- 9_20230630_WT alive  scan 9_specFullFit_vmax3.fig
